# Supplementary material for: Prevalence and Influence of Genetic Variants on Follow-Up Results in Patients Surviving Thoracic Aortic Therapy
Source: J Clin Med. 2024 Sep 5;13(17):5254. doi: 10.3390/jcm13175254 (PMC11396620; doi:10.3390/jcm13175254)
Supplement: Supplementary file 1 [file jcm-13-05254-s001.zip]

Archive with 1 entries (1 files):
- jcm-3134559-supplementary.pdf
